# Supplementary material for: Dietary Supplementation of Methyl Cedryl Ether Ameliorates Adiposity in High-Fat Diet-Fed Mice
Source: Nutrients. 2023 Feb 3;15(3):788. doi: 10.3390/nu15030788 (PMC9919899; doi:10.3390/nu15030788)
Supplement: Supplementary file 1 [file nutrients-15-00788-s001.zip]

Archive with 1 entries (1 files):
- nutrients-2082420-supplementary.pdf
